# Supplementary material for: Wood-Decaying Fungi: From Timber Degradation to Sustainable Insulating Biomaterials Production
Source: Materials (Basel). 2023 May 5;16(9):3547. doi: 10.3390/ma16093547 (PMC10179824; doi:10.3390/ma16093547)
Supplement: Supplementary file 1 [file materials-16-03547-s001.zip]

Archive with 1 entries (1 files):
- materials-2333309-supplementary.pdf
